# Supplementary material for: Production of Primary Metabolites by Rhizopus stolonifer, Causal Agent of Almond Hull Rot Disease
Source: Molecules. 2022 Oct 24;27(21):7199. doi: 10.3390/molecules27217199 (PMC9657676; doi:10.3390/molecules27217199)
Supplement: Supplementary file 1 [file molecules-27-07199-s001.zip]

Archive with 2 entries (2 files):
- molecules-1936507-supp-done.pdf
- molecules-1936507-TableS1.xlsx
