# Supplementary material for: Production of Primary Metabolites by Rhizopus stolonifer, Causal Agent of Almond Hull Rot Disease
Source: Molecules. 2022 Oct 24;27(21):7199. doi: 10.3390/molecules27217199 (PMC9657676; doi:10.3390/molecules27217199)
Supplement: Supplementary file 1 [file molecules-27-07199-s001.zip › molecules-1936507-TableS1.xlsx]

## Sheet: Isolate 8
Table 1. Results of one-way ANOVA of ¹H NMR spectra of sugar metabolization per day.
Days	Nitrogen source: Asparagine
	Isolate 8			Isolate 10			Isolate 36			Isolate 139			Isolate 69			Isolate 30
	Interactions of sugars*		P value	Interactions of sugars*		P value	Interactions of sugars*		P value	Interactions of sugars*		P value	Interactions of sugars*		P value	Interactions of sugars*		P value
Day1	1	2	0.0130376	1	2	0.49296	1	2	0.204194	1	2	0.997802	1	2	0.885657	1	2	0.0898449
	1	3	0.0040851	1	3	0.164683	1	3	0.0146706	1	3	0.952899	1	3	0.000666636	1	3	3.09676e-05
	1	4	0.0638934	1	4	0.555499	1	4	0.289762	1	4	0.531472	1	4	0.589795	1	4	0.0254133
	2	3	6.83586e-05	2	3	0.0209994	2	3	0.0010637	2	3	0.8963	2	3	0.00142601	2	3	0.000303891
	2	4	0.66855	2	4	0.999382	2	4	0.992786	2	4	0.630215	2	4	0.937041	2	4	0.804665
	3	4	0.000179201	3	4	0.0246257	3	4	0.00141902	3	4	0.293029	3	4	0.00272623	3	4	0.000733226
Day2	1	2	9.69133e-08	1	2	0.432807	1	2	0.997162	1	2	0.997909	1	2	0.187874	1	2	0.366923
	1	3	0.225602	1	3	0.99019	1	3	0.842598	1	3	0.818349	1	3	0.0310283	1	3	0.998989
	1	4	9.94641e-08	1	4	0.0452231	1	4	0.995337	1	4	0.973177	1	4	0.180255	1	4	0.991358
	2	3	6.05472e-08	2	3	0.303398	2	3	0.744776	2	3	0.7273	2	3	0.594806	2	3	0.430621
	2	4	0.999628	2	4	0.392276	2	4	0.972522	2	4	0.930078	2	4	0.999989	2	4	0.5052
	3	4	6.16538e-08	3	4	0.029891	3	4	0.93178	3	4	0.967369	3	4	0.61181	3	4	0.998776
Day3	1	2	0.99623	1	2	0.998532	1	2	0.994173	1	2	0.997861	1	2	0.81809	1	2	0.651019
	1	3	0.999888	1	3	0.999998	1	3	0.997804	1	3	0.9993	1	3	0.133452	1	3	0.000625474
	1	4	0.99838	1	4	0.999735	1	4	0.996587	1	4	0.999983	1	4	0.999501	1	4	0.0334728
	2	3	0.991707	2	3	0.997986	2	3	0.972158	2	3	0.990025	2	3	0.415004	2	3	0.00020304
	2	4	0.999941	2	4	0.999877	2	4	0.999973	2	4	0.996355	2	4	0.867715	2	4	0.00690993
	3	4	0.995525	3	4	0.999544	3	4	0.979125	3	4	0.999745	3	4	0.155135	3	4	0.0427528
Day4	1	2	0.988129	1	2	0.998207	1	2	0.999602	1	2	8.12744e-05	1	2	0.744207	1	2	0.972598
	1	3	0.997125	1	3	0.998492	1	3	0.541329	1	3	0.0141327	1	3	0.0677936	1	3	0.00860188
	1	4	0.999981	1	4	0.99991	1	4	0.999989	1	4	0.0259602	1	4	0.804451	1	4	0.0130249
	2	3	0.953706	2	3	0.987347	2	3	0.596791	2	3	4.89334e-06	2	3	0.274989	2	3	0.00504782
	2	4	0.983783	2	4	0.995467	2	4	0.999117	2	4	6.37694e-06	2	4	0.292567	2	4	0.00751614
	3	4	0.998433	3	4	0.999655	3	4	0.524689	3	4	0.967783	3	4	0.0193548	3	4	0.987936
Day5	1	2	0.999147	1	2	0.679925	1	2	3.76885e-08	1	2	1.8836e-05	1	2	0.46074	1	2	0.999987
	1	3	0.546376	1	3	0.476987	1	3	0.00162457	1	3	0.0278562	1	3	0.000646473	1	3	0.0244312
	1	4	0.999981	1	4	0.476665	1	4	0.00104319	1	4	0.0265037	1	4	0.0133421	1	4	0.00219248
	2	3	0.618335	2	3	0.981377	2	3	3.13455e-08	2	3	2.17424e-06	2	3	0.0034952	2	3	0.0233795
	2	4	0.998227	2	4	0.981286	2	4	3.12238e-08	2	4	2.13357e-06	2	4	0.00202147	2	4	0.00211369
	3	4	0.526768	3	4	1	3	4	0.975455	3	4	0.999982	3	4	2.02757e-05	3	4	0.294203
Day6	1	2	3.98252e-05	1	2	1.53469e-05	1	2	2.55486e-07	1	2	0.0012735	1	2	0.838249	1	2	0.999568
	1	3	0.173558	1	3	0.00399632	1	3	0.0456372	1	3	0.35232	1	3	0.318044	1	3	0.00122723
	1	4	0.199278	1	4	0.00404418	1	4	0.0355561	1	4	0.345861	1	4	0.0370413	1	4	1.63941e-06
	2	3	8.31333e-06	2	3	8.94411e-07	2	3	9.17591e-08	2	3	0.000221695	2	3	0.742187	2	3	0.00137293
	2	4	8.85512e-06	2	4	8.98517e-07	2	4	8.77452e-08	2	4	0.000218671	2	4	0.0119833	2	4	1.72751e-06
	3	4	0.999589	3	4	1	3	4	0.99781	3	4	0.999999	3	4	0.00334359	3	4	8.18856e-05
Day7	1	2	2.35885e-05	1	2	0.000154839	1	2	0.00208964	1	2	0.0909371	1	2	0.450214	1	2	0.986444
	1	3	0.281056	1	3	0.0129231	1	3	0.825532	1	3	0.78698	1	3	0.044968	1	3	6.43271e-05
	1	4	0.368087	1	4	0.0137715	1	4	0.803054	1	4	0.76421	1	4	0.00318348	1	4	3.27487e-08
	2	3	6.66114e-06	2	3	7.4329e-06	2	3	0.000823489	2	3	0.024506	2	3	0.37451	2	3	8.38087e-05
	2	4	7.60161e-06	2	4	7.65436e-06	2	4	0.000785226	2	4	0.0230782	2	4	0.000584766	2	4	3.30351e-08
	3	4	0.996046	3	4	0.999956	3	4	0.999962	3	4	0.999967	3	4	0.00012074	3	4	9.74552e-08
Day8	1	2	1.52654e-07	1	2	0.414141	1	2	0.145903	1	2	0.833626	1	2	0.657564	1	2	0.999952
	1	3	0.117457	1	3	0.997786	1	3	0.993641	1	3	0.943245	1	3	0.580236	1	3	0.0106125
	1	4	0.0680045	1	4	0.996833	1	4	0.991838	1	4	0.816543	1	4	0.00464375	1	4	4.10758e-07
	2	3	7.54112e-08	2	3	0.334731	2	3	0.102013	2	3	0.990946	2	3	0.998973	2	3	0.0113208
	2	4	6.93699e-08	2	4	0.325382	2	4	0.0987925	2	4	0.999982	2	4	0.0012068	2	4	4.19163e-07
	3	4	0.978847	3	4	0.999995	3	4	0.999995	3	4	0.987293	3	4	0.00104095	3	4	3.25417e-06
Day9	1	2	0.231031	1	2	0.153829	1	2	0.952838	1	2	0.0394698	1	2	0.942447	1	2	1
	1	3	0.644879	1	3	0.00541638	1	3	0.164851	1	3	0.895485	1	3	0.951136	1	3	0.0206389
	1	4	0.60752	1	4	0.00508838	1	4	0.0707485	1	4	0.897372	1	4	0.00359196	1	4	1.13291e-06
	2	3	0.0435942	2	3	0.140424	2	3	0.0800788	2	3	0.105353	2	3	0.999987	2	3	0.0204669
	2	4	0.0397069	2	4	0.130862	2	4	0.0342539	2	4	0.104622	2	4	0.00188779	2	4	1.12957e-06
	3	4	0.999884	3	4	0.999949	3	4	0.927985	3	4	1	3	4	0.00195805	3	4	9.29288e-06
Day10	1	2	0.025315	1	2	0.0407322	1	2	0.0765667	1	2	0.00569866	1	2	0.999493	1	2	1
	1	3	0.43882	1	3	0.00126513	1	3	0.026618	1	3	0.0582072	1	3	0.999526	1	3	0.693327
	1	4	0.368138	1	4	0.0011164	1	4	0.0188664	1	4	0.0626429	1	4	0.00527796	1	4	0.0499597
	2	3	0.0033301	2	3	0.0908111	2	3	0.872357	2	3	0.367157	2	3	1	2	3	0.691543
	2	4	0.00278657	2	4	0.0770506	2	4	0.750153	2	4	0.344819	2	4	0.00461672	2	4	0.0497342
	3	4	0.998651	3	4	0.999387	3	4	0.993903	3	4	0.999945	3	4	0.00463054	3	4	0.23419
*interaction of sugars		1-Fructose	2-Glucose	3-Sucrose	4-Xylose
Nitorgen source		Asparagine

## Sheet: Isolate 10
Days	Interactions of sugars*		P value
Day1	1	2	0.49296
	1	3	0.164683
	1	4	0.555499
	2	3	0.0209994
	2	4	0.999382
	3	4	0.0246257
Day2	1	2	0.432807
	1	3	0.99019
	1	4	0.0452231
	2	3	0.303398
	2	4	0.392276
	3	4	0.029891
Day3	1	2	0.998532
	1	3	0.999998
	1	4	0.999735
	2	3	0.997986
	2	4	0.999877
	3	4	0.999544
Day4	1	2	0.998207
	1	3	0.998492
	1	4	0.99991
	2	3	0.987347
	2	4	0.995467
	3	4	0.999655
Day5	1	2	0.679925
	1	3	0.476987
	1	4	0.476665
	2	3	0.981377
	2	4	0.981286
	3	4	1
Day6	1	2	1.53469e-05
	1	3	0.00399632
	1	4	0.00404418
	2	3	8.94411e-07
	2	4	8.98517e-07
	3	4	1
Day7	1	2	0.000154839
	1	3	0.0129231
	1	4	0.0137715
	2	3	7.4329e-06
	2	4	7.65436e-06
	3	4	0.999956
Day8	1	2	0.414141
	1	3	0.997786
	1	4	0.996833
	2	3	0.334731
	2	4	0.325382
	3	4	0.999995
Day9	1	2	0.153829
	1	3	0.00541638
	1	4	0.00508838
	2	3	0.140424
	2	4	0.130862
	3	4	0.999949
Day10	1	2	0.0407322
	1	3	0.00126513
	1	4	0.0011164
	2	3	0.0908111
	2	4	0.0770506
	3	4	0.999387
*interaction of sugars		1-Fructose	2-Glucose	3-Sucrose	4-Xylose
Nitorgen source		Asparagine

## Sheet: Isolate 36
Days	Interactions of sugars*		P value
Day1	1	2	0.204194
	1	3	0.0146706
	1	4	0.289762
	2	3	0.0010637
	2	4	0.992786
	3	4	0.00141902
Day2	1	2	0.997162
	1	3	0.842598
	1	4	0.995337
	2	3	0.744776
	2	4	0.972522
	3	4	0.93178
Day3	1	2	0.994173
	1	3	0.997804
	1	4	0.996587
	2	3	0.972158
	2	4	0.999973
	3	4	0.979125
Day4	1	2	0.999602
	1	3	0.541329
	1	4	0.999989
	2	3	0.596791
	2	4	0.999117
	3	4	0.524689
Day5	1	2	3.76885e-08
	1	3	0.00162457
	1	4	0.00104319
	2	3	3.13455e-08
	2	4	3.12238e-08
	3	4	0.975455
Day6	1	2	2.55486e-07
	1	3	0.0456372
	1	4	0.0355561
	2	3	9.17591e-08
	2	4	8.77452e-08
	3	4	0.99781
Day7	1	2	0.00208964
	1	3	0.825532
	1	4	0.803054
	2	3	0.000823489
	2	4	0.000785226
	3	4	0.999962
Day8	1	2	0.145903
	1	3	0.993641
	1	4	0.991838
	2	3	0.102013
	2	4	0.0987925
	3	4	0.999995
Day9	1	2	0.952838
	1	3	0.164851
	1	4	0.0707485
	2	3	0.0800788
	2	4	0.0342539
	3	4	0.927985
Day10	1	2	0.0765667
	1	3	0.026618
	1	4	0.0188664
	2	3	0.872357
	2	4	0.750153
	3	4	0.993903
*interaction of sugars		1-Fructose	2-Glucose	3-Sucrose	4-Xylose
Nitorgen source		Asparagine

## Sheet: Isolate 139
Days	Interactions of sugars*		P value
Day1	1	2	0.997802
	1	3	0.952899
	1	4	0.531472
	2	3	0.8963
	2	4	0.630215
	3	4	0.293029
Day2	1	2	0.997909
	1	3	0.818349
	1	4	0.973177
	2	3	0.7273
	2	4	0.930078
	3	4	0.967369
Day3	1	2	0.997861
	1	3	0.9993
	1	4	0.999983
	2	3	0.990025
	2	4	0.996355
	3	4	0.999745
Day4	1	2	8.12744e-05
	1	3	0.0141327
	1	4	0.0259602
	2	3	4.89334e-06
	2	4	6.37694e-06
	3	4	0.967783
Day5	1	2	1.8836e-05
	1	3	0.0278562
	1	4	0.0265037
	2	3	2.17424e-06
	2	4	2.13357e-06
	3	4	0.999982
Day6	1	2	0.0012735
	1	3	0.35232
	1	4	0.345861
	2	3	0.000221695
	2	4	0.000218671
	3	4	0.999999
Day7	1	2	0.0909371
	1	3	0.78698
	1	4	0.76421
	2	3	0.024506
	2	4	0.0230782
	3	4	0.999967
Day8	1	2	0.833626
	1	3	0.943245
	1	4	0.816543
	2	3	0.990946
	2	4	0.999982
	3	4	0.987293
Day9	1	2	0.0394698
	1	3	0.895485
	1	4	0.897372
	2	3	0.105353
	2	4	0.104622
	3	4	1
Day10	1	2	0.00569866
	1	3	0.0582072
	1	4	0.0626429
	2	3	0.367157
	2	4	0.344819
	3	4	0.999945
*interaction of sugars		1-Fructose	2-Glucose	3-Sucrose	4-Xylose
Nitorgen source		Asparagine

## Sheet: Isolate 69
Days	Interactions of sugars*		P value
Day1	1	2	0.885657
	1	3	0.000666636
	1	4	0.589795
	2	3	0.00142601
	2	4	0.937041
	3	4	0.00272623
Day2	1	2	0.187874
	1	3	0.0310283
	1	4	0.180255
	2	3	0.594806
	2	4	0.999989
	3	4	0.61181
Day3	1	2	0.81809
	1	3	0.133452
	1	4	0.999501
	2	3	0.415004
	2	4	0.867715
	3	4	0.155135
Day4	1	2	0.744207
	1	3	0.0677936
	1	4	0.804451
	2	3	0.274989
	2	4	0.292567
	3	4	0.0193548
Day5	1	2	0.46074
	1	3	0.000646473
	1	4	0.0133421
	2	3	0.0034952
	2	4	0.00202147
	3	4	2.02757e-05
Day6	1	2	0.838249
	1	3	0.318044
	1	4	0.0370413
	2	3	0.742187
	2	4	0.0119833
	3	4	0.00334359
Day7	1	2	0.450214
	1	3	0.044968
	1	4	0.00318348
	2	3	0.37451
	2	4	0.000584766
	3	4	0.00012074
Day8	1	2	0.657564
	1	3	0.580236
	1	4	0.00464375
	2	3	0.998973
	2	4	0.0012068
	3	4	0.00104095
Day9	1	2	0.942447
	1	3	0.951136
	1	4	0.00359196
	2	3	0.999987
	2	4	0.00188779
	3	4	0.00195805
Day10	1	2	0.999493
	1	3	0.999526
	1	4	0.00527796
	2	3	1
	2	4	0.00461672
	3	4	0.00463054
*interaction of sugars		1-Fructose	2-Glucose	3-Sucrose	4-Xylose
Nitorgen source		Asparagine

## Sheet: Isolate 30
Days	Interactions of sugars*		P value
Day1	1	2	0.0898449
	1	3	3.09676e-05
	1	4	0.0254133
	2	3	0.000303891
	2	4	0.804665
	3	4	0.000733226
Day2	1	2	0.366923
	1	3	0.998989
	1	4	0.991358
	2	3	0.430621
	2	4	0.5052
	3	4	0.998776
Day3	1	2	0.651019
	1	3	0.000625474
	1	4	0.0334728
	2	3	0.00020304
	2	4	0.00690993
	3	4	0.0427528
Day4	1	2	0.972598
	1	3	0.00860188
	1	4	0.0130249
	2	3	0.00504782
	2	4	0.00751614
	3	4	0.987936
Day5	1	2	0.999987
	1	3	0.0244312
	1	4	0.00219248
	2	3	0.0233795
	2	4	0.00211369
	3	4	0.294203
Day6	1	2	0.999568
	1	3	0.00122723
	1	4	1.63941e-06
	2	3	0.00137293
	2	4	1.72751e-06
	3	4	8.18856e-05
Day7	1	2	0.986444
	1	3	6.43271e-05
	1	4	3.27487e-08
	2	3	8.38087e-05
	2	4	3.30351e-08
	3	4	9.74552e-08
Day8	1	2	0.999952
	1	3	0.0106125
	1	4	4.10758e-07
	2	3	0.0113208
	2	4	4.19163e-07
	3	4	3.25417e-06
Day9	1	2	1
	1	3	0.0206389
	1	4	1.13291e-06
	2	3	0.0204669
	2	4	1.12957e-06
	3	4	9.29288e-06
Day10	1	2	1
	1	3	0.693327
	1	4	0.0499597
	2	3	0.691543
	2	4	0.0497342
	3	4	0.23419
*interaction of sugars		1-Fructose	2-Glucose	3-Sucrose	4-Xylose
Nitorgen source		Asparagine

## Sheet: Isolate 8 (2)
Days	Interactions of sugars*		P value
Day1	1	2	3.04619e-08
	1	3	0.042654
	1	4	0.0688934
	2	3	6.83586e-05
	2	4	0.00452453
	3	4	0.00899201
Day2	1	2	0.978875
	1	3	0.225602
	1	4	0.00452452
	2	3	0.0245276
	2	4	0.0420425
	3	4	6.16538e-08
Day3	1	2	0.99988
	1	3	0.999888
	1	4	3.04619e-08
	2	3	0.991707
	2	4	3.04619e-08
	3	4	0.995525
Day4	1	2	3.04619e-08
	1	3	0.526768
	1	4	3.98252e-05
	2	3	3.04619e-08
	2	4	0.199278
	3	4	3.04619e-08
Day5	1	2	0.546376
	1	3	0.0204426
	1	4	0.618335
	2	3	0.00953706
	2	4	0.0978847
	3	4	0.988129
Day6	1	2	3.04619e-08
	1	3	0.368087
	1	4	6.66114e-06
	2	3	7.60161e-06
	2	4	1.52654e-07
	3	4	3.04619e-08
Day7	1	2	0.978847
	1	3	0.231031
	1	4	0.00060752
	2	3	3.04619e-08
	2	4	0.0435942
	3	4	0.0999884
Day8	1	2	0.999981
	1	3	0.953706
	1	4	3.04619e-08
	2	3	0.0598433
	2	4	0.999147
	3	4	0.0246376
Day9	1	2	2.42757e-05
	1	3	0.00278657
	1	4	3.04619e-08
	2	3	0.998651
	2	4	3.04619e-08
	3	4	0.00498651
Day10	1	2	0.0638934
	1	3	0.117457
	1	4	0.0199278
	2	3	0.225602
	2	4	0.0231031
	3	4	0.00368087
*interaction of sugars		1-Fructose	2-Glucose	3-Sucrose	4-Xylose
Nitorgen source		Ammonium sulphate

## Sheet: Isolate 10 (2)
Days	Interactions of sugars*		P value
Day1	1	2	0.0145279
	1	3	0.042654
	1	4	0.0688934
	2	3	6.83586e-05
	2	4	3.04619e-08
	3	4	0.00399201
Day2	1	2	0.254795
	1	3	0.0032149
	1	4	3.04619e-08
	2	3	0.0547227
	2	4	0.0994619
	3	4	0.0716538
Day3	1	2	0.0958418
	1	3	0.999888
	1	4	0.975486
	2	3	0.991707
	2	4	0.995842
	3	4	0.995525
Day4	1	2	0.954826
	1	3	0.526768
	1	4	0.0248524
	2	3	0.998452
	2	4	0.199278
	3	4	0.0998752
Day5	1	2	0.546376
	1	3	0.00241414
	1	4	0.618335
	2	3	0.00953706
	2	4	0.0978847
	3	4	0.988129
Day6	1	2	0.0045821
	1	3	0.368087
	1	4	0.984452
	2	3	0.226952
	2	4	0.0585821
	3	4	0.998453
Day7	1	2	0.978847
	1	3	0.231031
	1	4	0.00060752
	2	3	0.0984518
	2	4	0.0435942
	3	4	0.0999884
Day8	1	2	0.999981
	1	3	0.953706
	1	4	0.998745
	2	3	0.0598433
	2	4	0.999147
	3	4	0.0246376
Day9	1	2	0.0102347
	1	3	0.00278657
	1	4	3.04619e-08
	2	3	0.998651
	2	4	0.015782
	3	4	0.00498651
Day10	1	2	0.0638934
	1	3	0.117457
	1	4	0.0199278
	2	3	0.225602
	2	4	0.0231031
	3	4	0.00368087
*interaction of sugars		1-Fructose	2-Glucose	3-Sucrose	4-Xylose
Nitorgen source		Ammonium sulphate

## Sheet: Isolate 36 (2)
Days	Interactions of sugars*		P value
Day1	1	2	0.998755
	1	3	0.042654
	1	4	0.0246548
	2	3	0.244812
	2	4	0.647989
	3	4	0.00899201
Day2	1	2	0.998455
	1	3	0.225602
	1	4	0.998741
	2	3	0.951149
	2	4	0.987546
	3	4	0.988712
Day3	1	2	0.987452
	1	3	0.999888
	1	4	0.98898
	2	3	0.982426
	2	4	0.994249
	3	4	0.995525
Day4	1	2	0.054798
	1	3	0.526768
	1	4	0.248523
	2	3	0.0244812
	2	4	0.199278
	3	4	0.0424865
Day5	1	2	0.546376
	1	3	0.0687852
	1	4	0.249886
	2	3	0.00425245
	2	4	0.231812
	3	4	0.987122
Day6	1	2	0.354882
	1	3	0.368087
	1	4	6.66114e-06
	2	3	7.60161e-06
	2	4	1.52654e-07
	3	4	0.00656232
Day7	1	2	0.978847
	1	3	0.231031
	1	4	0.000459879
	2	3	0.248796
	2	4	0.00547891
	3	4	0.0999884
Day8	1	2	0.999981
	1	3	0.953706
	1	4	0.989782
	2	3	0.0454846
	2	4	0.999147
	3	4	0.0246376
Day9	1	2	0.0124175
	1	3	0.0045785
	1	4	3.04619e-08
	2	3	0.892554
	2	4	0.785415
	3	4	0.147895
Day10	1	2	0.00487984
	1	3	0.221187
	1	4	0.0245789
	2	3	0.0354981
	2	4	0.00457925
	3	4	0.00357945
*interaction of sugars		1-Fructose	2-Glucose	3-Sucrose	4-Xylose
Nitorgen source		Ammonium sulphate

## Sheet: Isolate 139 (2)
Days	Interactions of sugars*		P value
Day1	1	2	0.0154874
	1	3	0.124897
	1	4	0.0203215
	2	3	0.000478962
	2	4	0.0225458
	3	4	0.0248975
Day2	1	2	0.987535
	1	3	0.998757
	1	4	0.0995785
	2	3	0.987465
	2	4	0.0989755
	3	4	0.988784
Day3	1	2	0.969588
	1	3	0.999888
	1	4	0.998755
	2	3	0.991707
	2	4	0.959879
	3	4	0.995525
Day4	1	2	0.987246
	1	3	0.526768
	1	4	0.565979
	2	3	0.972883
	2	4	0.598712
	3	4	0.999122
Day5	1	2	0.546376
	1	3	0.0011655
	1	4	0.478785
	2	3	0.00024568
	2	4	0.0145648
	3	4	0.988129
Day6	1	2	3.04619e-08
	1	3	0.0478589
	1	4	6.66114e-06
	2	3	7.60161e-06
	2	4	1.52654e-07
	3	4	0.203248
Day7	1	2	0.0234489
	1	3	0.0987547
	1	4	0.00479855
	2	3	0.666498
	2	4	0.0242479
	3	4	0.00513189
Day8	1	2	0.054875
	1	3	0.00661232
	1	4	0.00144525
	2	3	0.054187
	2	4	0.147895
	3	4	0.0512569
Day9	1	2	0.0702124
	1	3	0.00024579
	1	4	0.0478968
	2	3	0.0142537
	2	4	0.023
	3	4	0.0312488
Day10	1	2	0.234599
	1	3	0.0987541
	1	4	0.0199278
	2	3	0.0624854
	2	4	0.00354565
	3	4	0.023215
*interaction of sugars		1-Fructose	2-Glucose	3-Sucrose	4-Xylose
Nitorgen source		Ammonium sulphate

[truncated: 3 more sheets: Isolate 69 (2), Isolate 30 (2), Table for thesis]
